# Supplementary material for: Vessel trajectory classification via transfer learning with Deep Convolutional Neural Networks
Source: PLoS One. 2024 Aug 26;19(8):e0308934. doi: 10.1371/journal.pone.0308934 (PMC11346933; doi:10.1371/journal.pone.0308934)
Supplement: S1 File — (TXT) [file pone.0308934.s001.txt]

Our source code and datasets used in this research can be publicly available at online repository: https://github.com/missinghwan/AIS-classification.
